# Supplementary material for: New Wolbachia pipientis Genotype Increasing Heat Stress Resistance of Drosophila melanogaster Host Is Characterized by a Large Chromosomal Inversion
Source: Int J Mol Sci. 2022 Dec 19;23(24):16212. doi: 10.3390/ijms232416212 (PMC9786649; doi:10.3390/ijms232416212)
Supplement: Supplementary file 1 [file ijms-23-16212-s001.zip]

Archive with 3 entries (2 files):
- ijms-2058940-supplementary/
- ijms-2058940-supplementary/Supplement Table S4.xlsx
- ijms-2058940-supplementary/Supplement Tables S1-S3.pdf
