# Supplementary material for: New Wolbachia pipientis Genotype Increasing Heat Stress Resistance of Drosophila melanogaster Host Is Characterized by a Large Chromosomal Inversion
Source: Int J Mol Sci. 2022 Dec 19;23(24):16212. doi: 10.3390/ijms232416212 (PMC9786649; doi:10.3390/ijms232416212)
Supplement: Supplementary file 1 [file ijms-23-16212-s001.zip › ijms-2058940-supplementary/Supplement Table S4.xlsx]

## Sheet: Table S4
locus_tag	ftype	length_bp	gene	EC_number	COG	product	Singal peptides	The number of transmembrain domains	function related to host-mictobe interactions	Block
WMELPLUS_00339	CDS	363			COG3039	IS5 family transposase ISWpi1	-	0		blue		Table S4. the genes of wMelPlus W. pipientis strain located in the identified inversion. All genes included.
WMELPLUS_00340	CDS	453				hypothetical protein	-	0		blue
WMELPLUS_00341	CDS	1959				hypothetical protein	-	0		blue
WMELPLUS_00342	CDS	1173	sucB	2.3.1.61	COG0508	Dihydrolipoyllysine-residue succinyltransferase component of 2-oxoglutarate dehydrogenase complex	-	0		blue
WMELPLUS_00343	CDS	909	hemC	2.5.1.61	COG0181	Porphobilinogen deaminase	-	0		blue
WMELPLUS_00344	CDS	888	murB	1.3.1.98	COG0812	UDP-N-acetylenolpyruvoylglucosamine reductase	-	0		blue
WMELPLUS_00345	CDS	810				hypothetical protein	-	0		blue
WMELPLUS_00346	CDS	1296				hypothetical protein	-	0		green
WMELPLUS_00347	CDS	144				hypothetical protein	-	0		green
WMELPLUS_00348	misc_RNA	149				group-II-D1D4-7	NA	NA		green
WMELPLUS_00349	CDS	444				hypothetical protein	-	0		green
WMELPLUS_00350	CDS	264				hypothetical protein	-	0		green
WMELPLUS_00351	CDS	1707			COG1132	putative ABC transporter ATP-binding protein	-	6		green
WMELPLUS_00352	CDS	219				hypothetical protein	-	0		green
WMELPLUS_00353	CDS	1707	argS	6.1.1.19		Arginine--tRNA ligase	-	0		green
WMELPLUS_00354	CDS	225				hypothetical protein	-	0		green
WMELPLUS_00355	CDS	300				hypothetical protein	-	0		green
WMELPLUS_00356	CDS	102				hypothetical protein	-	0		green
WMELPLUS_00357	CDS	1296				hypothetical protein	-	12		green
WMELPLUS_00358	CDS	624	ccmA	7.6.2.5	COG4133	Cytochrome c biogenesis ATP-binding export protein CcmA	-	0		green
WMELPLUS_00359	CDS	432				hypothetical protein	-	1		green
WMELPLUS_00360	CDS	1866	aspS	6.1.1.12		Aspartate--tRNA ligase	-	0		green
WMELPLUS_00361	CDS	1263	proP_2			Proline/betaine transporter	-	12		green
WMELPLUS_00362	CDS	924	rluC	5.4.99.24	COG0564	Ribosomal large subunit pseudouridine synthase C	-	0		green
WMELPLUS_00363	CDS	981	acoA	1.1.1.-	COG1071	Acetoin:2,6-dichlorophenolindophenol oxidoreductase subunit alpha	-	0		green
WMELPLUS_00364	CDS	429				hypothetical protein	-	4		green
WMELPLUS_00365	CDS	1320	miaB	2.8.4.3	COG0621	tRNA-2-methylthio-N(6)-dimethylallyladenosine synthase	-	0		green
WMELPLUS_00366	CDS	993	dtpA		COG3104	Dipeptide and tripeptide permease A	-	9		green
WMELPLUS_00367	CDS	522	dtpC		COG3104	Dipeptide and tripeptide permease C	-	5		green
WMELPLUS_00368	CDS	3336	ileS	6.1.1.5	COG0060	Isoleucine--tRNA ligase	-	0		green
WMELPLUS_00369	CDS	2490				hypothetical protein	-	0		green
WMELPLUS_00370	CDS	2340	pheT	6.1.1.20	COG0072	Phenylalanine--tRNA ligase beta subunit	-	0		green
WMELPLUS_00371	CDS	264				hypothetical protein	-	0		green
WMELPLUS_00372	CDS	726	atpB		COG0356	ATP synthase subunit a	-	5		green
WMELPLUS_00373	CDS	228	atpH_1			ATP synthase subunit c	-	2		green
WMELPLUS_00374	CDS	480	atpG_1			ATP synthase subunit b'	-	1		green
WMELPLUS_00375	CDS	477	atpF			ATP synthase subunit b	-	1		green
WMELPLUS_00376	CDS	1599				hypothetical protein	-	6		green
WMELPLUS_00377	CDS	1053	ctaA	1.3.-.-	COG1612	Heme A synthase	-	8		green
WMELPLUS_00378	CDS	2076	accA1		COG4770	Acetyl-/propionyl-coenzyme A carboxylase alpha chain	-	0		green
WMELPLUS_00379	CDS	756				hypothetical protein	-	2		green
WMELPLUS_00380	CDS	1422	gltX1_1	6.1.1.17		Glutamate--tRNA ligase 1	-	0		green
WMELPLUS_00381	CDS	156				hypothetical protein	-	0		green
WMELPLUS_00382	CDS	1800	sdhA	1.3.5.1		Succinate dehydrogenase flavoprotein subunit	-	0		green
WMELPLUS_00383	CDS	1899				hypothetical protein	-	0		green
WMELPLUS_00384	CDS	618	gmk	2.7.4.8	COG0194	Guanylate kinase	-	0		green
WMELPLUS_00385	CDS	1806				hypothetical protein	SP(Sec/SPI)	0		green
WMELPLUS_00386	CDS	1194				hypothetical protein	SP(Sec/SPI)	0		green
WMELPLUS_00387	CDS	1095	ychF		COG0012	Ribosome-binding ATPase YchF	-	0		green
WMELPLUS_00388	CDS	906				hypothetical protein	-	0		green
WMELPLUS_00389	CDS	1176	cca	2.7.7.72		CCA-adding enzyme	-	0		green
WMELPLUS_00390	CDS	1248				hypothetical protein	-	0		green
WMELPLUS_00391	CDS	369				hypothetical protein	-	0		green
WMELPLUS_00392	CDS	534				hypothetical protein	-	0		green
WMELPLUS_00393	CDS	1098	gap	1.2.1.12	COG0057	Glyceraldehyde-3-phosphate dehydrogenase	-	0		green
WMELPLUS_00394	CDS	762	tatC		COG0805	Sec-independent protein translocase protein TatC	-	6	secretion	green
WMELPLUS_00395	CDS	456	argR		COG1438	Arginine repressor	-	0		green
WMELPLUS_00396	CDS	735	artP		COG0834	Arginine-binding extracellular protein ArtP	LIPO(Sec/SPII)	0		green
WMELPLUS_00397	CDS	648	artQ		COG0765	Arginine transport system permease protein ArtQ	-	5		green
WMELPLUS_00398	CDS	642	artM		COG1126	Arginine transport ATP-binding protein ArtM	-	0		green
WMELPLUS_00399	CDS	363			COG3039	IS5 family transposase ISWpi1	-	0		green
WMELPLUS_00400	CDS	342			COG3039	IS5 family transposase ISWpi1	-	0		green
WMELPLUS_00401	CDS	1200				hypothetical protein	-	0		green
WMELPLUS_00402	CDS	294				hypothetical protein	-	0		green
WMELPLUS_00403	misc_RNA	186				WsnRNA46	NA	NA		green
WMELPLUS_00404	misc_RNA	179				WsnRNA46	NA	NA		green
WMELPLUS_00405	CDS	798				hypothetical protein	-	0		green
WMELPLUS_00406	CDS	675	pyrF	4.1.1.23	COG0284	Orotidine 5'-phosphate decarboxylase	-	0		green
WMELPLUS_00407	CDS	1323	smc_2			Chromosome partition protein Smc	-	2		green
WMELPLUS_00408	CDS	243				hypothetical protein	-	0		green
WMELPLUS_00409	CDS	1215	ftsH_1	3.4.24.-		ATP-dependent zinc metalloprotease FtsH	-	2		green
WMELPLUS_00410	CDS	2595	valS	6.1.1.9		Valine--tRNA ligase	-	0		green
WMELPLUS_00411	CDS	1110	smc_3			Chromosome partition protein Smc	-	0		green
WMELPLUS_00412	CDS	516	yrdA		COG0663	Protein YrdA	-	0		green
WMELPLUS_00413	CDS	321				hypothetical protein	-	2	secretion	green
WMELPLUS_00414	CDS	1590	pyrG	6.3.4.2	COG0504	CTP synthase	-	0		green
WMELPLUS_00415	CDS	408	tadA	3.5.4.33	COG0590	tRNA-specific adenosine deaminase	-	0		green
WMELPLUS_00416	CDS	1203	proP_3			Proline/betaine transporter	-	11		green
WMELPLUS_00417	CDS	267				hypothetical protein	-	0		green
WMELPLUS_00418	CDS	1101	ftsH_2	3.4.24.-		ATP-dependent zinc metalloprotease FtsH	-	2		green
WMELPLUS_00419	CDS	999	bfmBAB	1.2.4.4	COG0022	2-oxoisovalerate dehydrogenase subunit beta	-	0		green
WMELPLUS_00420	CDS	375				hypothetical protein	SP(Sec/SPI)	2	secretion	green
WMELPLUS_00420	CDS	375				hypothetical protein	SP(Sec/SPI)	2	secretion	green
WMELPLUS_00421	misc_RNA	174				WsnRNA46	NA	NA		green
WMELPLUS_00422	CDS	1797	lepA	3.6.5.-	COG0481	Elongation factor 4	-	0		green
WMELPLUS_00423	CDS	1395				hypothetical protein	-	0		green
WMELPLUS_00424	CDS	693				hypothetical protein	-	0		green
WMELPLUS_00425	CDS	276				hypothetical protein	-	3		green
WMELPLUS_00426	misc_RNA	103				TPP	NA	NA		green
WMELPLUS_00427	CDS	870				hypothetical protein	-	2		green
WMELPLUS_00428	CDS	942				hypothetical protein	SP(Sec/SPI)	0		green
WMELPLUS_00429	CDS	741			COG0217	putative transcriptional regulatory protein	-	0	transcription_regulation	green
WMELPLUS_00430	CDS	708	bamD		COG4105	Outer membrane protein assembly factor BamD	SP(Sec/SPI)	0		green
WMELPLUS_00431	CDS	942				hypothetical protein	-	6		green
WMELPLUS_00432	CDS	534	pgsA	2.7.8.5	COG0558	CDP-diacylglycerol--glycerol-3-phosphate 3-phosphatidyltransferase	-	6		green
WMELPLUS_00433	CDS	1323	tme	1.1.1.40	COG0280	NADP-dependent malic enzyme	-	0		green
WMELPLUS_00434	CDS	927				hypothetical protein	-	8		green
WMELPLUS_00435	CDS	219			COG0271	putative protein RP812	-	0		green
WMELPLUS_00436	CDS	324	grxD		COG0278	Glutaredoxin 4	-	0		green
WMELPLUS_00437	CDS	1395	fumC	4.2.1.2	COG0114	Fumarate hydratase class II	-	0		green
WMELPLUS_00438	CDS	1023	cgtA	3.6.5.-		GTPase Obg/CgtA	-	0		green
WMELPLUS_00439	CDS	1275	eno	4.2.1.11		Enolase	-	0		green
WMELPLUS_00440	CDS	1497	murC	6.3.2.8	COG0773	UDP-N-acetylmuramate--L-alanine ligase	-	0		green
WMELPLUS_00441	CDS	675	rlpA	4.2.2.-		Endolytic peptidoglycan transglycosylase RlpA	LIPO(Sec/SPII)	0		green
WMELPLUS_00442	CDS	1008				hypothetical protein	-	0		green
WMELPLUS_00443	CDS	1488				hypothetical protein	LIPO(Sec/SPII)	0	secretion	green
WMELPLUS_00444	CDS	933				hypothetical protein	-	8		green
WMELPLUS_00445	CDS	1227	mtaB	2.8.4.5	COG0621	Threonylcarbamoyladenosine tRNA methylthiotransferase MtaB	-	0		green
WMELPLUS_00446	CDS	1470	gatA	6.3.5.7	COG0154	Glutamyl-tRNA(Gln) amidotransferase subunit A	-	0		green
WMELPLUS_00447	misc_RNA	99				Intron_gpII	NA	NA		green
WMELPLUS_00448	CDS	1077				hypothetical protein	-	0		green
WMELPLUS_00449	CDS	240				hypothetical protein	-	0		green
WMELPLUS_00450	CDS	204				hypothetical protein	-	0		green
WMELPLUS_00451	misc_RNA	233				group-II-D1D4-6	NA	NA		green
WMELPLUS_00452	CDS	408				hypothetical protein	-	0		green
WMELPLUS_00453	CDS	939				hypothetical protein	-	0	transcription_regulation	green
WMELPLUS_00454	CDS	1797	mutL_1		COG0323	DNA mismatch repair protein MutL	-	0		green
WMELPLUS_00455	CDS	441	rnhA_2	3.1.26.4		Ribonuclease H	-	0		green
WMELPLUS_00456	CDS	930				hypothetical protein	-	0		green
WMELPLUS_00457	CDS	3297				hypothetical protein	-	0		green
WMELPLUS_00458	CDS	8532				hypothetical protein	-	0		green
WMELPLUS_00459	CDS	1410				hypothetical protein	-	0		green
WMELPLUS_00460	CDS	162				hypothetical protein	-	0		green
WMELPLUS_00461	misc_RNA	99				Intron_gpII	NA	NA		green
WMELPLUS_00462	CDS	1077				hypothetical protein	-	0		green
WMELPLUS_00463	CDS	240				hypothetical protein	-	0		green
WMELPLUS_00464	CDS	204				hypothetical protein	-	0		green
WMELPLUS_00465	misc_RNA	233				group-II-D1D4-6	NA	NA		green
WMELPLUS_00466	CDS	543				hypothetical protein	-	0		green
WMELPLUS_00467	CDS	285				hypothetical protein	-	0		green
WMELPLUS_00468	CDS	165				hypothetical protein	-	0		green
WMELPLUS_00469	CDS	165				hypothetical protein	-	0		green
WMELPLUS_00470	CDS	864				hypothetical protein	-	0		green
WMELPLUS_00471	tRNA	75				tRNA-Phe(gaa)	NA	NA		green
WMELPLUS_00472	CDS	507	coaD	2.7.7.3	COG0669	Phosphopantetheine adenylyltransferase	-	0		green
WMELPLUS_00473	CDS	192				hypothetical protein	-	0		green
WMELPLUS_00474	CDS	627				hypothetical protein	-	7		green
WMELPLUS_00475	CDS	696	ispU	2.5.1.31	COG0020	Ditrans,polycis-undecaprenyl-diphosphate synthase ((2E,6E)-farnesyl-diphosphate specific)	-	0		green
WMELPLUS_00476	CDS	264				hypothetical protein	-	0		green
WMELPLUS_00477	misc_RNA	148				WsnRNA46	NA	NA		green
WMELPLUS_00478	CDS	558	frr		COG0233	Ribosome-recycling factor	-	0		green
WMELPLUS_00479	CDS	744	pyrH	2.7.4.22	COG0528	Uridylate kinase	-	0		green
WMELPLUS_00480	CDS	861	tsf		COG0264	Elongation factor Ts	-	0		green
WMELPLUS_00481	CDS	849	rpsB		COG0052	30S ribosomal protein S2	-	0		green
WMELPLUS_00482	tRNA	77				tRNA-Asp(gtc)	NA	NA		green
WMELPLUS_00483	CDS	372	yajC		COG1862	Sec translocon accessory complex subunit YajC	-	0	secretion	green
WMELPLUS_00484	CDS	1821	nodM	2.6.1.16		Glutamine--fructose-6-phosphate aminotransferase [isomerizing]	-	0		green
WMELPLUS_00485	CDS	444				hypothetical protein	-	0		green
WMELPLUS_00486	misc_RNA	149				group-II-D1D4-7	NA	NA		green
WMELPLUS_00487	CDS	144				hypothetical protein	-	0		green
WMELPLUS_00488	CDS	1296				hypothetical protein	-	0		green
WMELPLUS_00489	CDS	741				hypothetical protein	-	0		yellow
WMELPLUS_00490	CDS	390				hypothetical protein	-	0		yellow
WMELPLUS_00491	CDS	1116	ftsW	2.4.1.129		putative peptidoglycan glycosyltransferase FtsW	-	10		yellow
WMELPLUS_00492	CDS	717	ubiE	2.1.1.163	COG2226	Ubiquinone/menaquinone biosynthesis C-methyltransferase UbiE	-	0		yellow
WMELPLUS_00493	CDS	864	lipA	2.8.1.8		Lipoyl synthase	-	0		yellow
WMELPLUS_00494	CDS	315	rpmB		COG0227	50S ribosomal protein L28	-	0		yellow
WMELPLUS_00495	CDS	342				hypothetical protein	-	0		yellow
WMELPLUS_00496	CDS	201	iscX		COG2975	Protein IscX	-	0		yellow
WMELPLUS_00497	tRNA	87				tRNA-Leu(taa)	NA	NA		yellow
WMELPLUS_00498	CDS	615	rpsD		COG0522	30S ribosomal protein S4	-	0		yellow
WMELPLUS_00499	CDS	2073	tktA	2.2.1.1	COG0021	Transketolase 1	-	0		yellow
WMELPLUS_00500	misc_RNA	189				WsnRNA46	NA	NA		yellow
WMELPLUS_00501	CDS	1629				hypothetical protein	-	0		yellow
WMELPLUS_00502	CDS	1164	mdtL			Multidrug resistance protein MdtL	-	12		yellow
WMELPLUS_00503	misc_RNA	138				WsnRNA46	NA	NA		yellow
WMELPLUS_00504	CDS	816				hypothetical protein	-	0		yellow
WMELPLUS_00505	CDS	3336				hypothetical protein	-	0		yellow
WMELPLUS_00506	CDS	570				hypothetical protein	-	4		yellow
WMELPLUS_00507	CDS	360				hypothetical protein	-	0		yellow
WMELPLUS_00508	CDS	558	dcd	3.5.4.13	COG0717	dCTP deaminase	-	0		yellow
WMELPLUS_00509	CDS	1017	pstS			Phosphate-binding protein PstS	SP(Sec/SPI)	0		yellow
WMELPLUS_00510	CDS	933				hypothetical protein	-	0		yellow
WMELPLUS_00511	CDS	432				hypothetical protein	-	3		yellow
WMELPLUS_00512	CDS	1059	trkI		COG0168	Trk system potassium uptake protein TrkI	-	7		yellow
WMELPLUS_00513	CDS	1371			COG2239	Magnesium transporter MgtE	-	5		yellow
WMELPLUS_00514	CDS	1011	prfB		COG1186	Peptide chain release factor RF2	-	0		yellow
WMELPLUS_00515	CDS	165				hypothetical protein	-	0		yellow
WMELPLUS_00516	CDS	162				hypothetical protein	-	0		yellow
WMELPLUS_00517	CDS	198				hypothetical protein	-	0		yellow
WMELPLUS_00518	CDS	303				hypothetical protein	-	0		yellow
WMELPLUS_00519	CDS	759	pstB	7.3.2.1		Phosphate import ATP-binding protein PstB	-	0		yellow
WMELPLUS_00520	CDS	786	dapB	1.17.1.8	COG0289	4-hydroxy-tetrahydrodipicolinate reductase	-	0		yellow
WMELPLUS_00521	CDS	1047				hypothetical protein	-	0		yellow
WMELPLUS_00522	CDS	993				hypothetical protein	-	0		yellow
WMELPLUS_00523	CDS	156				hypothetical protein	-	0		yellow
WMELPLUS_00524	CDS	801	znuB		COG1108	High-affinity zinc uptake system membrane protein ZnuB	-	9		yellow
WMELPLUS_00525	CDS	366				hypothetical protein	-	0		yellow
WMELPLUS_00526	CDS	867	ispE	2.7.1.148	COG1947	4-diphosphocytidyl-2-C-methyl-D-erythritol kinase	-	0		yellow
WMELPLUS_00527	CDS	3270	addA	3.6.4.12		ATP-dependent helicase/nuclease subunit A	-	0		yellow
WMELPLUS_00528	CDS	291				hypothetical protein	-	0		yellow
WMELPLUS_00529	CDS	675				hypothetical protein	-	0		yellow
WMELPLUS_00530	CDS	597				hypothetical protein	-	4		yellow
WMELPLUS_00531	tRNA	84				tRNA-Leu(caa)	NA	NA		yellow
WMELPLUS_00532	CDS	1452	dnaB	3.6.4.12	COG0305	Replicative DNA helicase	-	0		yellow
WMELPLUS_00533	CDS	1185				hypothetical protein	-	0		yellow
WMELPLUS_00534	CDS	1638	metG	6.1.1.10		Methionine--tRNA ligase	-	0		yellow
WMELPLUS_00535	CDS	441				hypothetical protein	SP(Sec/SPI)	2	secretion	yellow
WMELPLUS_00536	CDS	1176	COQ3_2	2.1.1.222		Ubiquinone biosynthesis O-methyltransferase, mitochondrial	-	0		yellow
WMELPLUS_00537	misc_RNA	146				WsnRNA46	NA	NA		yellow
WMELPLUS_00538	CDS	1749	dnaG	2.7.7.-		DNA primase	-	0		yellow
WMELPLUS_00539	CDS	1083			COG3177	putative protein	-	0		yellow
WMELPLUS_00540	CDS	1035	aaeA			p-hydroxybenzoic acid efflux pump subunit AaeA	-	1		yellow
WMELPLUS_00541	CDS	165				hypothetical protein	-	0		yellow
WMELPLUS_00542	CDS	162				hypothetical protein	-	0		yellow
WMELPLUS_00543	CDS	198				hypothetical protein	-	0		yellow
WMELPLUS_00544	CDS	303				hypothetical protein	-	0		yellow
WMELPLUS_00545	CDS	315				hypothetical protein	-	0		yellow
WMELPLUS_00546	CDS	129				hypothetical protein	-	0		yellow
WMELPLUS_00547	CDS	831	yqfL	2.7.11.32	COG1806	Putative pyruvate, phosphate dikinase regulatory protein	-	0		yellow
WMELPLUS_00548	CDS	711	ccmC		COG0755	Heme exporter protein C	-	6		yellow
WMELPLUS_00549	CDS	171				hypothetical protein	-	0		yellow
WMELPLUS_00550	CDS	183				hypothetical protein	-	0		yellow
WMELPLUS_00551	CDS	1596				hypothetical protein	-	0		yellow
WMELPLUS_00552	CDS	1281	purA	6.3.4.4	COG0104	Adenylosuccinate synthetase	-	0		yellow
WMELPLUS_00553	CDS	153				hypothetical protein	-	0		yellow
WMELPLUS_00554	CDS	297			COG3039	IS5 family transposase ISCaa8	-	0		yellow
WMELPLUS_00555	CDS	2478				hypothetical protein	-	0		yellow
WMELPLUS_00556	CDS	264	infA			Translation initiation factor IF-1	-	0		yellow
WMELPLUS_00557	CDS	597	yhdE	3.6.1.9	COG0424	dTTP/UTP pyrophosphatase	-	0		yellow
WMELPLUS_00558	CDS	2679				hypothetical protein	-	0		yellow
WMELPLUS_00559	CDS	1344	alsT_1		COG1115	Amino-acid carrier protein AlsT	-	11		yellow
WMELPLUS_00560	CDS	330				hypothetical protein	-	0		yellow
WMELPLUS_00561	CDS	201				hypothetical protein	-	0		yellow
WMELPLUS_00562	CDS	408				hypothetical protein	-	0		yellow
WMELPLUS_00563	CDS	381			COG3039	IS5 family transposase ISWpi1	-	0		yellow
